# Supplementary material for: Anti-Inflammatory, Antidiabetic, and Antioxidant Properties of Extracts Prepared from Pinot Noir Grape Marc, Free and Incorporated in Porous Silica-Based Supports
Source: Molecules. 2024 Jun 30;29(13):3122. doi: 10.3390/molecules29133122 (PMC11243692; doi:10.3390/molecules29133122)
Supplement: Supplementary file 1 [file molecules-29-03122-s001.zip]

Archive with 1 entries (1 files):
- molecules-3058521-supplementary.pdf
